# Supplementary material for: Benchmark CCSD(T) and Density Functional Theory Calculations of Biologically Relevant Catecholic Systems
Source: J Phys Chem B. 2025 May 14;129(20):4879–94. doi: 10.1021/acs.jpcb.4c08356 (PMC12105018; doi:10.1021/acs.jpcb.4c08356)
Supplement: Supplementary file 1 [file jp4c08356_si_001.xlsx]

## Sheet: Index
Benchmark CCSD(T) and density functional theory calculations of biologically relevant catecholic systems
	Joshua Harle and Mauricio Cafiero
Tab	Title	Brief description	Report section
S1. Metal-ionic	Metal/ionic complexes	BSSE corrected aug-cc-pVTZ complexation energies between four catechols (catechol, dinitrocatechol, dopamine and DOPC) and two metal complexes: Zn2+ and Mg2+ coordinated to two ethylene diamine molecules and a water molecule. Energies are in kcal/mol. All calculations performed with Gaussian 16.	Results
S2. h-bond	Hydrogen-bonded complexes	BSSE corrected cc-pVDZ complexation energies between four catechols (catechol, dinitrocatechol, dopamine and DOPC) and two molecules: methyl amine and methanol. Energies are in kcal/mol. All calculations performed with Gaussian 16.	Results
S3. pi-stacking	Pi-stacking complexes	BSSE corrected cc-pVDZ complexation energies between four catechols (catechol, dinitrocatechol, dopamine and DOPC) and two molecules: benzene and indole. Energies are in kcal/mol. All calculations performed with Gaussian 16.	Results
S4. Other	Other complexes	BSSE corrected cc-pVDZ complexation energies between four catechols (catechol, dinitrocatechol, dopamine and DOPC) and two molecules: isobutane and methane thiol. Energies are in kcal/mol. All calculations performed with Gaussian 16.	Results
S5. CCSD(T)	CCSD(T)	Complete basis-set extrpolated CCSD(T), MP2 an HF complexation energies for thirty two complexes of catechols and various other compounds.	Results
S6. DFT Summary	DFT Summary	Average complexation energies for all DFT methods across each different type of complex and across all complexes.	Results
S7. Structural Information	Structural Information	Structural Information for some of the complexes studied here, calculated by CCSD/cc-pVDZ unless noted. Bond lengths in Å. M = Metal, X = O or N.	Results
S8. Empirical Dispersion	Empirical Dispersion	A comparison of empirical dispersion methods with the B3LYP and CAM-B3LYP functionals, calculated with the aug-cc-pVTZ basis set. Energies in kcal/mol.	Results
Acronyms	Variables
CCSD	Coupled Cluster Singles and Doubles
MP2	Moller-Plessett 2nd order perturbation theory
HF	Hartree-Fock
DNC	Dinitrocatechol
DOPAC	3,4-Dihydroxyphenylacetic acid

## Sheet: S1.metal-ionic
S1. BSSE corrected aug-cc-pVTZ complexation energies between four catechols (catechol, dinitrocatechol, dopamine and DOPC) and two metal complexes: Zn2+ and Mg2+ coordinated to two ethylene diamine molecules and a water molecule. Energies are in kcal/mol. All calculations performed with Gaussian 16.
Mg(EDA)2(H2O)2+ with	Catechol	Method	IE	E - E[CCSD(T)]:	% diff			average E - E[CCSD(T)]:	average w/ Mg only
		B97D3	-219.66	6.67	2.94702		B97D3	13.575	9.885
		wB97XD	-224.91	1.42	0.627402		wB97XD	5.3775	1.5375
		wB97M-V	-226.844	0.5144	0.227279		wB97M-V	4.01079	0.57855
		M062X	-228.7	2.37	1.04714		M062X	3.98875	1.975
		M062X-D3	-229.79	3.46	1.52874		M062X-D3	3.96625	3.225
		M06	-224.46	1.87	0.826227		M06	6.64875	2.7325
		M06L	-225.65	0.68	0.300446		M06L	5.6775	1.57
		MN12SX	-225.05	1.28	0.565546		MN12SX	7.34452	3.06653
		MN15	-227.45	1.12	0.494853		MN15	3.4975	0.9775
		BLYP	-210.21	16.12	7.12234		BLYP	26.755	21.79
		B3LYP	-215.67	10.66	4.70994		B3LYP	18.4087	13.61
		CAM-B3LYP	-220.72	5.61	2.47868		CAM-B3LYP	11.4475	6.935
		CAM-B3LYP-D3BJ	-226.94	0.61	0.269518		CAM-B3LYP-D3BJ	4.5325	0.895
		SVWN	-227.81	1.48	0.653912		SVWN	3.4875	2.59
		BMK	-223.27	3.06	1.35201		BMK	9.23125	4.4575
		LC-wHPBE	-219.43	6.9	3.04865		LC-wHPBE	11.66	7.915
		tHCTHhyb	-216.11	10.22	4.51553		tHCTHhyb	16.765	12.6025
		wPBEhPBE	-214.73	11.6	5.12526		wPBEhPBE	19.2175	14.76
		PBE	-214.26	12.07	5.33292		PBE	20.1925	15.975
		HCTH	-207.84	18.49	8.16949		HCTH	29.6325	24.6225
		B2PLYPD3	-223.79	2.54	1.12226		B2PLYPD3	8.8625	4.0875
		HF-CBS	-219.81	6.52	2.88075		HF	14.8587	9.9475
		MP2-CBS	-226.04	0.29	0.128131		MP2	0.55125	0.565
		CCSD(T)-CBS	-226.33	0	0
Mg(EDA)2(H2O)2+ with	DNC	Method	IE	E - E[CCSD(T)]:	% diff
		B97D3	-193.75	9.65	4.74435
		wB97XD	-200.61	2.79	1.37168
		wB97M-V	-203.064	0.3362	0.16529
		M062X	-203.38	0.02	0.00983284
		M062X-D3	-204.68	1.28	0.629302
		M06	-198.8	4.6	2.26155
		M06L	-200.47	2.93	1.44051
		MN12SX	-199.5	3.9	1.9174
		MN15	-201.98	1.42	0.698132
		BLYP	-183.58	19.82	9.74435
		B3LYP	-189.48	13.92	6.84366
		CAM-B3LYP	-195.62	7.78	3.82498
		CAM-B3LYP-D3BJ	-202.36	1.04	0.511308
		SVWN	-202.97	0.43	0.211406
		BMK	-197.44	5.96	2.93019
		LC-wHPBE	-194.94	8.46	4.15929
		tHCTHhyb	-189.94	13.46	6.6175
		wPBEhPBE	-188.78	14.62	7.18781
		PBE	-188.2	15.2	7.47296
		HCTH	-180.11	23.29	11.4503
		B2PLYPD3	-198.22	5.18	2.54671
		HF-CBS	-193.28	10.12	4.97542
		MP2-CBS	-202.6	0.8	0.393314
		CCSD(T)-CBS	-203.4	0	0
Mg(EDA)2(H2O)2+ with	Dopamine	Method	IE	E - E[CCSD(T)]:	% diff
		B97D3	-127.53	10.76	7.78075
		wB97XD	-137.64	0.65	0.470027
		wB97M-V	-139.351	1.0609	0.767156
		M062X	-140.78	2.49	1.80056
		M062X-D3	-141.93	3.64	2.63215
		M06	-135.3	2.99	2.16212
		M06L	-136.42	1.87	1.35223
		MN12SX	-135.004	3.28613	2.37626
		MN15	-139.06	0.77	0.556801
		BLYP	-117.58	20.71	14.9758
		B3LYP	-126.79	11.5	8.31586
		CAM-B3LYP	-133.54	4.75	3.43481
		CAM-B3LYP-D3BJ	-139.83	1.54	1.1136
		SVWN	-137.72	0.57	0.412177
		BMK	-135.87	2.42	1.74995
		LC-wHPBE	-132.53	5.76	4.16516
		tHCTHhyb	-126.84	11.45	8.2797
		wPBEhPBE	-124.89	13.4	9.68978
		PBE	-122.01	16.28	11.7724
		HCTH	-114.11	24.18	17.485
		B2PLYPD3	-136.72	1.57	1.1353
		HF-CBS	-133.49	4.8	3.47097
		MP2-CBS	-138.08	0.21	0.151855
		CCSD(T)-CBS	-138.29	0	0
Mg(EDA)2(H2O)2+ with	DOPAC	Method	IE	E - E[CCSD(T)]:	% diff
		B97D3	-365.41	12.46	3.29743
		wB97XD	-376.58	1.29	0.341387
		wB97M-V	-378.273	0.4027	0.106571
		M062X	-380.89	3.02	0.799217
		M062X-D3	-382.39	4.52	1.19618
		M06	-376.4	1.47	0.389023
		M06L	-378.67	0.8	0.211713
		MN12SX	-374.07	3.8	1.00564
		MN15	-378.47	0.6	0.158785
		BLYP	-347.36	30.51	8.07421
		B3LYP	-359.51	18.36	4.85881
		CAM-B3LYP	-368.27	9.6	2.54056
		CAM-B3LYP-D3BJ	-378.26	0.39	0.10321
		SVWN	-385.75	7.88	2.08537
		BMK	-371.48	6.39	1.69106
		LC-wHPBE	-367.33	10.54	2.78932
		tHCTHhyb	-362.59	15.28	4.04372
		wPBEhPBE	-358.45	19.42	5.13933
		PBE	-357.52	20.35	5.38545
		HCTH	-345.34	32.53	8.60878
		B2PLYPD3	-370.81	7.06	1.86837
		HF-CBS	-359.52	18.35	4.85617
		MP2-CBS	-378.83	0.96	0.254056
		CCSD(T)-CBS	-377.87	0	0
Zn(EDA)2(H2O)2+ with	Catechol	Method	IE	E - E[CCSD(T)]:	% diff
		B97D3	-217.18	15.72	6.74968
		wB97XD	-223.75	9.15	3.92872
		wB97M-V	-225.969	6.931	2.97596
		M062X	-227.85	5.05	2.16831
		M062X-D3	-229	3.9	1.67454
		M06	-223.19	9.71	4.16917
		M06L	-223.95	8.95	3.84285
		MN12SX	-223.17	9.73	4.17776
		MN15	-228.19	4.71	2.02233
		BLYP	-203.18	29.72	12.7608
		B3LYP	-210.18	22.72	9.75526
		CAM-B3LYP	-217.07	15.83	6.79691
		CAM-B3LYP-D3BJ	-224.71	8.19	3.51653
		SVWN	-229.11	3.79	1.62731
		BMK	-219.79	13.11	5.62903
		LC-wHPBE	-217.72	15.18	6.51782
		tHCTHhyb	-212.45	20.45	8.78059
		wPBEhPBE	-210.74	22.16	9.51481
		PBE	-210	22.9	9.83255
		HCTH	-199.89	33.01	14.1735
		B2PLYPD3	-219.62	13.28	5.70202
		HF-CBS	-214.03	18.87	8.10219
		MP2-CBS	-233.27	0.37	0.158866
		CCSD(T)-CBS	-232.9	0	0
Zn(EDA)2(H2O)2+ with	DNC	Method	IE	E - E[CCSD(T)]:	% diff
		B97D3	-186.03	16.92	8.33703
		wB97XD	-193.42	9.53	4.69574
		wB97M-V	-195.122	7.828	3.85711
		M062X	-195.83	7.12	3.50825
		M062X-D3	-197.16	5.79	2.85292
		M06	-191.76	11.19	5.51367
		M06L	-192.37	10.58	5.21311
		MN12SX	-191.58	11.37	5.60237
		MN15	-196.15	6.8	3.35058
		BLYP	-174.46	28.49	14.0379
		B3LYP	-180.75	22.2	10.9387
		CAM-B3LYP	-187.58	15.37	7.57329
		CAM-B3LYP-D3BJ	-194.46	8.49	4.1833
		SVWN	-196.17	6.78	3.34072
		BMK	-188.55	14.4	7.09534
		LC-wHPBE	-188.23	14.72	7.25302
		tHCTHhyb	-182.26	20.69	10.1946
		wPBEhPBE	-180.73	22.22	10.9485
		PBE	-180.06	22.89	11.2786
		HCTH	-171.3	31.65	15.595
		B2PLYPD3	-189.54	13.41	6.60754
		HF-CBS	-184.59	18.36	9.04656
		MP2-CBS	-202.16	0.79	0.389258
		CCSD(T)-CBS	-202.95	0	0
Zn(EDA)2(H2O)2+ with	Dopamine	Method	IE	E - E[CCSD(T)]:	% diff
		B97D3	-120.21	16.93	12.345
		wB97XD	-130.21	6.93	5.05323
		wB97M-V	-130.978	6.1623	4.49344
		M062X	-132.98	4.16	3.0334
		M062X-D3	-134.15	2.99	2.18025
		M06	-127.82	9.32	6.79597
		M06L	-128.09	9.05	6.5991
		MN12SX	-126.69	10.45	7.61995
		MN15	-132.88	4.26	3.10631
		BLYP	-107.7	29.44	21.4671
		B3LYP	-117.75	19.39	14.1388
		CAM-B3LYP	-125.18	11.96	8.72102
		CAM-B3LYP-D3BJ	-131.63	5.51	4.01779
		SVWN	-130.78	6.36	4.6376
		BMK	-126.75	10.39	7.5762
		LC-wHPBE	-125.45	11.69	8.52414
		tHCTHhyb	-118.84	18.3	13.344
		wPBEhPBE	-114.27	22.87	16.6764
		PBE	-113.62	23.52	17.1504
		HCTH	-104.65	32.49	23.6911
		B2PLYPD3	-127.68	9.46	6.89806
		HF-CBS	-124.29	12.85	9.36999
		MP2-CBS	-136.92	0.22	0.16042
		CCSD(T)-CBS	-137.14	0	0
Zn(EDA)2(H2O)2+ with	DOPAC	Method	IE	E - E[CCSD(T)]:	% diff
		B97D3	-364.78	19.49	5.07195
		wB97XD	-373.01	11.26	2.93023
		wB97M-V	-375.419	8.8508	2.30328
		M062X	-376.59	7.68	1.99859
		M062X-D3	-378.12	6.15	1.60044
		M06	-372.23	12.04	3.13321
		M06L	-373.71	10.56	2.74807
		MN12SX	-369.33	14.94	3.88789
		MN15	-375.97	8.3	2.15994
		BLYP	-345.04	39.23	10.209
		B3LYP	-355.75	28.52	7.42186
		CAM-B3LYP	-363.59	20.68	5.38163
		CAM-B3LYP-D3BJ	-373.78	10.49	2.72985
		SVWN	-383.66	0.61	0.158743
		BMK	-366.15	18.12	4.71543
		LC-wHPBE	-364.24	20.03	5.21248
		tHCTHhyb	-360	24.27	6.31587
		wPBEhPBE	-356.82	27.45	7.14341
		PBE	-355.94	28.33	7.37242
		HCTH	-342.85	41.42	10.7789
		B2PLYPD3	-365.87	18.4	4.7883
		HF-CBS	-355.27	29	7.54678
		MP2-CBS	-385.04	0.77	0.20038
		CCSD(T)-CBS	-384.27	0	0

## Sheet: S2. H-bond
S2. BSSE corrected cc-pVDZ complexation energies between four catechols (catechol, dinitrocatechol, dopamine and DOPC) and two molecules: methyl amine and methanol. Energies are in kcal/mol. All calculations performed with Gaussian 16.
										Basis Sets						Optimizing
Methyl amine with	Catechol	Method	IE	E - E[CCSD(T)]:	% diff			average E - E[CCSD(T)]:
		B97D3	-9.75	0.35	3.46535		B97D3	0.65375		Molecule	Method	basis	IE	Diff IR		Molecule	Method	basis	IE	Diff IR
		wB97XD	-10.14	0.04	0.39604		wB97XD	0.11625		DM5	CAMB3LYP-D3	aug-cc-pvqz	-10.58	6.14		DM5	CAMB3LYP-D3	aug-cc-pvtz	-11.21	6.77
		wB97M-V	-10.0183	0.0817	0.808911		wB97M-V	0.124637		DM5	CAMB3LYP-D3	def2QZVPP	-10.56	6.12		DM6	CAMB3LYP-D3	aug-cc-pvtz	-16.81	7.72
		M062X	-10.07	0.03	0.29703		M062X	0.2625		DM6	CAMB3LYP-D3	aug-cc-pvqz	-16.08	6.99		DM21	CAMB3LYP-D3	aug-cc-pvtz	-9.74	4.49
		M062X-D3	-10.34	0.24	2.37624		M062X-D3	0.44		DM6	CAMB3LYP-D3	def2QZVPP	-16.07	6.98		DM22	CAMB3LYP-D3	aug-cc-pvtz	-13.3	4.36
		M06	-9.2	0.9	8.91089		M06	0.8775		DM21	CAMB3LYP-D3	aug-cc-pvqz	-9.59	4.34
		M06L	-9.6	0.5	4.9505		M06L	0.73875		DM21	CAMB3LYP-D3	def2QZVPP	-9.6	4.35
		MN12SX	-8.18	1.92	19.0099		MN12SX	1.9175		DM22	CAMB3LYP-D3	aug-cc-pvqz	-12.98	4.04
		MN15	-9.23	0.87	8.61386		MN15	0.65875		DM22	CAMB3LYP-D3	def2QZVPP	-13	4.06
		BLYP	-6.49	3.61	35.7426		BLYP	3.80125
		B3LYP	-7.44	2.66	26.3366		B3LYP	2.635
		CAM-B3LYP	-8.82	1.28	12.6733		CAM-B3LYP	1.05
		CAM-B3LYP-D3BJ	-10.57	0.47	4.65347		CAM-B3LYP-D3BJ	0.7525
		SVWN	-15.71	5.61	55.5446		SVWN	5.805
		BMK	-8	2.1	20.7921		BMK	1.9225
		LC-wHPBE	-7.79	2.31	22.8713		LC-wHPBE	2.135
		tHCTHhyb	-8.26	1.84	18.2178		tHCTHhyb	1.875
		wPBEhPBE	-9.15	0.95	9.40594		wPBEhPBE	1.16625
		PBE	-9.01	1.09	10.7921		PBE	1.3575
		HCTH	-6.34	3.76	37.2277		HCTH	4.15125
		B2PLYPD3	-8.07	2.03	20.099		B2PLYPD3	1.7525
		HF-CBS	-4.44	5.66	56.0396		HF	5.205
		MP2-CBS	-10.86	0.76	7.52475		MP2	0.77125
		CCSD(T)-CBS	-10.1	0	0
Methyl amine with	DNC	Method	IE	E - E[CCSD(T)]:	% diff
		B97D3	-15.33	0.29	1.92819
		wB97XD	-15.45	0.41	2.72606
		wB97M-V	-15.0872	0.0472	0.31383
		M062X	-15.52	0.48	3.19149
		M062X-D3	-15.84	0.8	5.31915
		M06	-14.01	1.03	6.8484
		M06L	-14.62	0.42	2.79255
		MN12SX	-12.95	2.09	13.8963
		MN15	-14.04	1	6.64894
		BLYP	-11.53	3.51	23.3378
		B3LYP	-12.69	2.35	15.625
		CAM-B3LYP	-14.17	0.87	5.78457
		CAM-B3LYP-D3BJ	-16.07	1.03	6.8484
		SVWN	-22.38	7.34	48.8032
		BMK	-13.18	1.86	12.367
		LC-wHPBE	-13.18	1.86	12.367
		tHCTHhyb	-13.78	1.26	8.37766
		wPBEhPBE	-14.6	0.44	2.92553
		PBE	-14.51	0.53	3.52394
		HCTH	-11.53	3.51	23.3378
		B2PLYPD3	-13.25	1.79	11.9016
		HF-CBS	-9.09	5.95	39.5612
		MP2-CBS	-15.94	0.9	5.98404
		CCSD(T)-CBS	-15.04	0	0
Methyl amine with	Dopamine	Method	IE	E - E[CCSD(T)]:	% diff
		B97D3	-14.38	0.15	1.05411
		wB97XD	-14.39	0.16	1.12439
		wB97M-V	-14.1186	0.1114	0.782853
		M062X	-14.21	0.02	0.140548
		M062X-D3	-14.49	0.26	1.82713
		M06	-13.16	1.07	7.51933
		M06L	-13.74	0.49	3.44343
		MN12SX	-12.1	2.13	14.9684
		MN15	-13.19	1.04	7.3085
		BLYP	-11.03	3.2	22.4877
		B3LYP	-11.87	2.36	16.5847
		CAM-B3LYP	-13.13	1.1	7.73015
		CAM-B3LYP-D3BJ	-14.86	0.63	4.42727
		SVWN	-20.58	6.35	44.624
		BMK	-12.07	2.16	15.1792
		LC-wHPBE	-12.15	2.08	14.617
		tHCTHhyb	-12.86	1.37	9.62755
		wPBEhPBE	-13.81	0.42	2.95151
		PBE	-13.71	0.52	3.65425
		HCTH	-11.08	3.15	22.1363
		B2PLYPD3	-12.21	2.02	14.1954
		HF-CBS	-8.27	5.96	41.8833
		MP2-CBS	-15.15	0.92	6.46521
		CCSD(T)-CBS	-14.23	0	0
Methyl amine with	DOPAC	Method	IE	E - E[CCSD(T)]:	% diff
		B97D3	-10.06	0.45	4.28164
		wB97XD	-10.58	0.07	0.666032
		wB97M-V	-10.2881	0.2219	2.11132
		M062X	-10.19	0.32	3.04472
		M062X-D3	-10.58	0.07	0.666032
		M06	-9.51	1	9.51475
		M06L	-9.4	1.11	10.5614
		MN12SX	-8.02	2.49	23.6917
		MN15	-9.59	0.92	8.75357
		BLYP	-5.62	4.89	46.5271
		B3LYP	-6.76	3.75	35.6803
		CAM-B3LYP	-8.4	2.11	20.0761
		CAM-B3LYP-D3BJ	-10.79	0.28	2.66413
		SVWN	-15.8	5.29	50.333
		BMK	-7.94	2.57	24.4529
		LC-wHPBE	-7.41	3.1	29.4957
		tHCTHhyb	-7.69	2.82	26.8316
		wPBEhPBE	-8.56	1.95	18.5538
		PBE	-8.35	2.16	20.5519
		HCTH	-5.22	5.29	50.333
		B2PLYPD3	-7.98	2.53	24.0723
		HF-CBS	-3.86	6.65	63.2731
		MP2-CBS	-11.43	0.92	8.75357
		CCSD(T)-CBS	-10.51	0	0
Methanol with	Catechol	Method	IE	E - E[CCSD(T)]:	% diff
		B97D3	-8.19	0.78	8.69565
		wB97XD	-8.99	0.02	0.222965
		wB97M-V	-8.9514	0.0186	0.207358
		M062X	-8.96	0.01	0.111483
		M062X-D3	-9.21	0.24	2.67559
		M06	-8.36	0.61	6.80045
		M06L	-8.21	0.76	8.47269
		MN12SX	-7.4	1.57	17.5028
		MN15	-8.65	0.32	3.56745
		BLYP	-5.61	3.36	37.4582
		B3LYP	-6.66	2.31	25.7525
		CAM-B3LYP	-8.07	0.9	10.0334
		CAM-B3LYP-D3BJ	-9.55	0.58	6.466
		SVWN	-13.04	4.07	45.3735
		BMK	-7.29	1.68	18.7291
		LC-wHPBE	-7.09	1.88	20.9588
		tHCTHhyb	-7.11	1.86	20.7358
		wPBEhPBE	-7.63	1.34	14.9387
		PBE	-7.47	1.5	16.7224
		HCTH	-5.62	3.35	37.3467
		B2PLYPD3	-7.68	1.29	14.3813
		HF-CBS	-5.25	3.72	41.4716
		MP2-CBS	-9.53	0.56	6.24303
		CCSD(T)-CBS	-8.97	0	0
Methanol with	DNC	Method	IE	E - E[CCSD(T)]:	% diff
		B97D3	-11.17	0.69	5.81788
		wB97XD	-12.03	0.17	1.43339
		wB97M-V	-12.0282	0.1682	1.41821
		M062X	-11.97	0.11	0.927487
		M062X-D3	-12.26	0.4	3.37268
		M06	-10.95	0.91	7.67285
		M06L	-10.87	0.99	8.34739
		MN12SX	-10.42	1.44	12.1417
		MN15	-11.51	0.35	2.9511
		BLYP	-9.06	2.8	23.6088
		B3LYP	-10.19	1.67	14.0809
		CAM-B3LYP	-11.56	0.3	2.52951
		CAM-B3LYP-D3BJ	-12.94	1.08	9.10624
		SVWN	-16.45	4.59	38.7015
		BMK	-10.63	1.23	10.371
		LC-wHPBE	-10.39	1.47	12.3946
		tHCTHhyb	-10.49	1.37	11.5514
		wPBEhPBE	-10.91	0.95	8.01012
		PBE	-10.72	1.14	9.61214
		HCTH	-8.81	3.05	25.7167
		B2PLYPD3	-11.18	0.68	5.73356
		HF-CBS	-8.94	2.92	24.6206
		MP2-CBS	-12.42	0.56	4.72175
		CCSD(T)-CBS	-11.86	0	0
Methanol with	Dopamine	Method	IE	E - E[CCSD(T)]:	% diff
		B97D3	-12.15	0.64	5.00391
		wB97XD	-12.8	0.01	0.0781861
		wB97M-V	-12.7742	0.0158	0.123534
		M062X	-12.67	0.12	0.938233
		M062X-D3	-12.91	0.12	0.938233
		M06	-11.83	0.96	7.50586
		M06L	-11.83	0.96	7.50586
		MN12SX	-11.15	1.64	12.8225
		MN15	-12.27	0.52	4.06568
		BLYP	-10.07	2.72	21.2666
		B3LYP	-11.02	1.77	13.8389
		CAM-B3LYP	-12.32	0.47	3.67475
		CAM-B3LYP-D3BJ	-13.61	0.82	6.41126
		SVWN	-17.41	4.62	36.122
		BMK	-11.27	1.52	11.8843
		LC-wHPBE	-11.21	1.58	12.3534
		tHCTHhyb	-11.44	1.35	10.5551
		wPBEhPBE	-11.97	0.82	6.41126
		PBE	-11.8	0.99	7.74042
		HCTH	-9.9	2.89	22.5958
		B2PLYPD3	-11.74	1.05	8.20954
		HF-CBS	-9.34	3.45	26.9742
		MP2-CBS	-13.4	0.61	4.76935
		CCSD(T)-CBS	-12.79	0	0
Methanol with	DOPAC	Method	IE	E - E[CCSD(T)]:	% diff
		B97D3	-24.44	1.88	7.14286
		wB97XD	-26.27	0.05	0.18997
		wB97M-V	-26.6523	0.3323	1.26254
		M062X	-27.33	1.01	3.83739
		M062X-D3	-27.71	1.39	5.28116
		M06	-25.78	0.54	2.05167
		M06L	-25.64	0.68	2.58359
		MN12SX	-24.26	2.06	7.82675
		MN15	-26.57	0.25	0.949848
		BLYP	-20	6.32	24.0122
		B3LYP	-22.11	4.21	15.9954
		CAM-B3LYP	-24.95	1.37	5.20517
		CAM-B3LYP-D3BJ	-27.45	1.13	4.29331
		SVWN	-34.89	8.57	32.5608
		BMK	-24.06	2.26	8.58663
		LC-wHPBE	-23.52	2.8	10.6383
		tHCTHhyb	-23.19	3.13	11.8921
		wPBEhPBE	-23.86	2.46	9.3465
		PBE	-23.39	2.93	11.1322
		HCTH	-18.11	8.21	31.193
		B2PLYPD3	-23.69	2.63	9.9924
		HF-CBS	-18.99	7.33	27.8495
		MP2-CBS	-27.26	0.94	3.57143
		CCSD(T)-CBS	-26.32	0	0

## Sheet: S3. Pi-stack
S3. BSSE corrected cc-pVDZ complexation energies between four catechols (catechol, dinitrocatechol, dopamine and DOPC) and two molecules: benzene and indole. Energies are in kcal/mol. All calculations performed with Gaussian 16.
											Basis Sets						Optimizing
benzene with	Catechol	Method	IE	E - E[CCSD(T)]:	% diff			average E - E[CCSD(T)]:
		B97D3	-7.3	0.05	0.680272		B97D3	0.77375			Molecule	Method	basis	IE	Diff IR		Molecule	Method	basis	IE	Diff IR
		wB97XD	-7.01	0.34	4.62585		wB97XD	0.88875			DM9	M062X-D3	aug-cc-pvqz	-7.97	11.47		DM9	M062X-D3	aug-cc-pvtz	-7.99	11.49
		wB97M-V	-7.2565	0.0935	1.27211		wB97M-V	0.371763			DM9	M062X-D3	def2QZVPP	-7.92	11.42		DM10	M062X-D4	aug-cc-pvtz	-8.5	12.03
		M062X	-7.48	0.13	1.76871		M062X	0.54375			DM10	M062X-D3	aug-cc-pvqz	-8.37	11.9		DM13	M062X-D3	aug-cc-pvtz	-11.71	11.42
		M062X-D3	-8.05	0.7	9.52381		M062X-D3	0.48375			DM10	M062X-D3	def2QZVPP	-8.29	11.82		DM14	M062X-D3	aug-cc-pvtz	-14.1	24.47
		M06	-5.33	2.02	27.483		M06	2.8925			DM13	M062X-D3	aug-cc-pvqz	-10.64	10.35
		M06L	-5.84	1.51	20.5442		M06L	2.4575			DM13	M062X-D3	def2QZVPP	-10.58	10.29
		MN12SX	-5.37	1.98	26.9388		MN12SX	3.00375			DM14	M062X-D3	aug-cc-pvqz	-13.51	23.88
		MN15	-7.42	0.07	0.952381		MN15	0.55			DM14	M062X-D3	def2QZVPP	-13.39	23.76
		BLYP	2.95	10.3	140.136		BLYP	13.745
		B3LYP	1.22	8.57	116.599		B3LYP	11.5425
		CAM-B3LYP	-1.04	6.31	85.8503		CAM-B3LYP	8.6975
		CAM-B3LYP-D3BJ	-6.26	1.09	14.8299		CAM-B3LYP-D3BJ	1.54625
		SVWN	-9.39	2.04	27.7551		SVWN	1.51375
		BMK	-2.5	4.85	65.9864		BMK	6.525
		LC-wHPBE	-1.72	5.63	76.5986		LC-wHPBE	8.13875
		tHCTHhyb	-0.73	6.62	90.068		tHCTHhyb	9.32625
		wPBEhPBE	-1.48	5.87	79.8639		wPBEhPBE	8.54125
		PBE	-1.26	6.09	82.8571		PBE	8.78125
		HCTH	2.74	10.09	137.279		HCTH	13.5175
		B2PLYPD3	-2.57	4.78	65.034		B2PLYPD3	6.2575
		HF-CBS	3.5	10.85	147.619		HF	13.955
		MP2-CBS	-9.72	2.37	32.2449		MP2	3.00875
		CCSD(T)-CBS	-7.35	0	0		*at MP2 structure
benzene with	DNC	Method	IE	E - E[CCSD(T)]:	% diff
		B97D3	-7.84	0.87	9.98852
		wB97XD	-7.74	0.97	11.1366
		wB97M-V	-8.2166	0.4934	5.66475
		M062X	-7.47	1.24	14.2365
		M062X-D3	-8.39	0.32	3.67394
		M06	-5.12	3.59	41.217
		M06L	-5.96	2.75	31.5729
		MN12SX	-5.55	3.16	36.2801
		MN15	-7.56	1.15	13.2032
		BLYP	3.93	12.64	145.121
		B3LYP	2.12	10.83	124.34
		CAM-B3LYP	-0.25	8.46	97.1297
		CAM-B3LYP-D3BJ	-7.21	1.5	17.2216
		SVWN	-7.4	1.31	15.0402
		BMK	-2.05	6.66	76.4638
		LC-wHPBE	-0.69	8.02	92.0781
		tHCTHhyb	0.31	9.02	103.559
		wPBEhPBE	-0.17	8.54	98.0482
		PBE	-0.05	8.66	99.4259
		HCTH	2.65	11.36	130.425
		B2PLYPD3	-3.06	5.65	64.868
		HF-CBS	3.53	12.24	140.528
		MP2-CBS	-11.38	2.67	30.6544
		CCSD(T)-CBS	-8.71	0	0
benzene with	Dopamine	Method	IE	E - E[CCSD(T)]:	% diff
		B97D3	-6.09	0.07	1.16279
		wB97XD	-5.65	0.37	6.14618
		wB97M-V	-5.73	0.29	4.81728
		M062X	-5.52	0.5	8.30565
		M062X-D3	-6.36	0.34	5.64784
		M06	-3.93	2.09	34.7176
		M06L	-4.54	1.48	24.5847
		MN12SX	-3.72	2.3	38.206
		MN15	-6.13	0.11	1.82724
		BLYP	6.17	12.19	202.492
		B3LYP	4.53	10.55	175.249
		CAM-B3LYP	2.2	8.22	136.545
		CAM-B3LYP-D3BJ	-4.67	1.35	22.4252
		SVWN	-6.45	0.43	7.14286
		BMK	0.3	6.32	104.983
		LC-wHPBE	1.61	7.63	126.744
		tHCTHhyb	2.36	8.38	139.203
		wPBEhPBE	1.56	7.58	125.914
		PBE	1.79	7.81	129.734
		HCTH	5.47	11.49	190.864
		B2PLYPD3	-0.15	5.87	97.5083
		HF-CBS	7.36	13.38	222.259		*at MP2 structure
		MP2-CBS	-8.85	2.83	47.01
		CCSD(T)-CBS	-6.02	0	0
benzene with	DOPAC	Method	IE	E - E[CCSD(T)]:	% diff
		B97D3	-14.29	1.13	7.32815
		wB97XD	-14.8	0.62	4.02075
		wB97M-V	-15.2853	0.1347	0.873541
		M062X	-15.25	0.17	1.10246
		M062X-D3	-16.04	0.62	4.02075
		M06	-13.23	2.19	14.2023
		M06L	-13.13	2.29	14.8508
		MN12SX	-12.9	2.52	16.3424
		MN15	-15.32	0.1	0.648508
		BLYP	-2.27	13.15	85.2789
		B3LYP	-4.59	10.83	70.2335
		CAM-B3LYP	-7.52	7.9	51.2322
		CAM-B3LYP-D3BJ	-14.33	1.09	7.06874
		SVWN	-17.69	2.27	14.7211
		BMK	-9.7	5.72	37.0947
		LC-wHPBE	-7.48	7.94	51.4916
		tHCTHhyb	-6.57	8.85	57.393
		wPBEhPBE	-7.38	8.04	52.1401
		PBE	-7.15	8.27	53.6316
		HCTH	-2.2	13.22	85.7328
		B2PLYPD3	-9.71	5.71	37.0298
		HF-CBS	-2.28	13.14	85.214
		MP2-CBS	-18.17	2.75	17.834
		CCSD(T)-CBS	-15.42	0	0
indole with	Catechol	Method	IE	E - E[CCSD(T)]:	% diff
		B97D3	-10.05	0.11	1.08268
		wB97XD	-10.18	0.02	0.19685
		wB97M-V	-10.1303	0.0297	0.292323
		M062X	-10.03	0.13	1.27953
		M062X-D3	-10.76	0.6	5.90551
		M06	-8.03	2.13	20.9646
		M06L	-8.18	1.98	19.4882
		MN12SX	-7.9	2.26	22.2441
		MN15	-9.85	0.31	3.05118
		BLYP	0.23	10.39	102.264
		B3LYP	-1.56	8.6	84.6457
		CAM-B3LYP	-3.79	6.37	62.6969
		CAM-B3LYP-D3BJ	-9.28	0.88	8.66142
		SVWN	-11.41	1.25	12.3031
		BMK	-5.25	4.91	48.3268
		LC-wHPBE	-4.18	5.98	58.8583
		tHCTHhyb	-3.31	6.85	67.4213
		wPBEhPBE	-3.9	6.26	61.6142
		PBE	-3.78	6.38	62.7953
		HCTH	-0.54	9.62	94.685
		B2PLYPD3	-5.77	4.39	43.2087
		HF-CBS	-0.29	9.87	97.1457
		MP2-CBS	-12.27	2.11	20.7677
		CCSD(T)-CBS	-10.16	0	0
indole with	DNC	Method	IE	E - E[CCSD(T)]:	% diff
		B97D3	-12.08	1.63	11.8891
		wB97XD	-10.75	2.96	21.5901
		wB97M-V	-12.5256	1.1844	8.63895
		M062X	-12.43	1.28	9.33625
		M062X-D3	-13.52	0.19	1.38585
		M06	-8.22	5.49	40.0438
		M06L	-10.08	3.63	26.477
		MN12SX	-8.6	5.11	37.2721
		MN15	-11.94	1.77	12.9103
		BLYP	8.9	22.61	164.916
		B3LYP	5.81	19.52	142.378
		CAM-B3LYP	1.59	15.3	111.597
		CAM-B3LYP-D3BJ	-9.73	3.98	29.0299
		SVWN	-13.88	0.17	1.23997
		BMK	-2.63	11.08	80.8169
		LC-wHPBE	0.21	13.92	101.532
		tHCTHhyb	2.27	15.98	116.557
		wPBEhPBE	1.02	14.73	107.44
		PBE	1.6	15.31	111.67
		HCTH	10.19	23.9	174.325
		B2PLYPD3	-2.43	11.28	82.2757
		HF-CBS	10.37	24.08	175.638	at MP2
		MP2-CBS	-19.56	5.85	42.6696
		CCSD(T)-CBS	-13.71	0	0
indole with	Dopamine	Method	IE	E - E[CCSD(T)]:	% diff
		B97D3	-24.4	0.3	1.24481
		wB97XD	-24.7	0.6	2.48963
		wB97M-V	-24.3084	0.2084	0.86473
		M062X	-23.88	0.22	0.912863
		M062X-D3	-24.84	0.74	3.07054
		M06	-21.81	2.29	9.50207
		M06L	-21.54	2.56	10.6224
		MN12SX	-21.54	2.56	10.6224
		MN15	-24.22	0.12	0.497925
		BLYP	-13.49	10.61	44.0249
		B3LYP	-15.64	8.46	35.1037
		CAM-B3LYP	-18.1	6	24.8963
		CAM-B3LYP-D3BJ	-23.77	0.33	1.36929
		SVWN	-26.69	2.59	10.7469
		BMK	-19.2	4.9	20.332
		LC-wHPBE	-18.92	5.18	21.4938
		tHCTHhyb	-17.61	6.49	26.9295
		wPBEhPBE	-18.24	5.86	24.3154
		PBE	-18.13	5.97	24.7718
		HCTH	-14.14	9.96	41.3278
		B2PLYPD3	-20.02	4.08	16.9295
		HF-CBS	-14.16	9.94	41.2448
		MP2-CBS	-26.23	2.13	8.83817
		CCSD(T)-CBS	-24.1	0	0
indole with	DOPAC	Method	IE	E - E[CCSD(T)]:	% diff
		B97D3	-16.75	2.03	10.8094
		wB97XD	-17.55	1.23	6.54952
		wB97M-V	-18.24	0.54	2.8754
		M062X	-18.1	0.68	3.62087
		M062X-D3	-19.14	0.36	1.91693
		M06	-15.44	3.34	17.7849
		M06L	-15.32	3.46	18.4239
		MN12SX	-14.64	4.14	22.0447
		MN15	-18.01	0.77	4.10011
		BLYP	-0.71	18.07	96.2194
		B3LYP	-3.8	14.98	79.7657
		CAM-B3LYP	-7.76	11.02	58.6794
		CAM-B3LYP-D3BJ	-16.63	2.15	11.4483
		SVWN	-20.83	2.05	10.9159
		BMK	-11.02	7.76	41.3206
		LC-wHPBE	-7.97	10.81	57.5612
		tHCTHhyb	-6.36	12.42	66.1342
		wPBEhPBE	-7.33	11.45	60.9691
		PBE	-7.02	11.76	62.6198
		HCTH	-0.28	18.5	98.5091
		B2PLYPD3	-10.48	8.3	44.196
		HF-CBS	-0.64	18.14	96.5921
		MP2-CBS	-22.14	3.36	17.8914
		CCSD(T)-CBS	-18.78	0	0

## Sheet: S4. dispersion
S4. BSSE corrected cc-pVDZ complexation energies between four catechols (catechol, dinitrocatechol, dopamine and DOPC) and two molecules: isobutane and methane thiol. Energies are in kcal/mol. All calculations performed with Gaussian 16.
isobutane with	Catechol	Method	IE	E - E[CCSD(T)]:	% diff			average E - E[CCSD(T)]:
		B97D3	-3.2	0.05	1.5873		B97D3	0.4125
		wB97XD	-3.49	0.34	10.7937		wB97XD	0.4275
		wB97M-V	-3.08	0.07	2.22222		wB97M-V	0.155
		M062X	-2.65	0.5	15.873		M062X	0.62625
		M062X-D3	-3.26	0.11	3.49206		M062X-D3	0.27
		M06	-2.05	1.1	34.9206		M06	1.2175
		M06L	-2.2	0.95	30.1587		M06L	1.0275
		MN12SX	-1.94	1.21	38.4127		MN12SX	1.785
		MN15	-3.47	0.32	10.1587		MN15	0.3775
		BLYP	2.74	5.89	186.984		BLYP	6.685
		B3LYP	1.81	4.96	157.46		B3LYP	5.58875
		CAM-B3LYP	0.6	3.75	119.048		CAM-B3LYP	4.08875
		CAM-B3LYP-D3BJ	-2.68	0.47	14.9206		CAM-B3LYP-D3BJ	0.39
		SVWN	-3.8	0.65	20.6349		SVWN	1.7375
		BMK	0.22	3.37	106.984		BMK	3.76125
		LC-wHPBE	0.53	3.68	116.825		LC-wHPBE	4.21375
		tHCTHhyb	0.79	3.94	125.079		tHCTHhyb	4.42625
		wPBEhPBE	0.29	3.44	109.206		wPBEhPBE	3.71125
		PBE	0.33	3.48	110.476		PBE	3.80125
		HCTH	1.46	4.61	146.349		HCTH	5.665
		B2PLYPD3	-0.63	2.52	80		B2PLYPD3	3.21
		HF-CBS	2.82	5.97	189.524		HF	7.17125
		MP2-CBS	-3.94	0.79	25.0794		MP2	0.95125
		CCSD(T)-CBS	-3.15	0	0
isobutane with	DNC	Method	IE	E - E[CCSD(T)]:	% diff
		B97D3	-3.95	0.21	5.04808
		wB97XD	-4.15	0.01	0.240385
		wB97M-V	-4	0.16	3.84615
		M062X	-3.02	1.14	27.4038
		M062X-D3	-3.92	0.24	5.76923
		M06	-2.57	1.59	38.2212
		M06L	-2.7	1.46	35.0962
		MN12SX	-2.08	2.08	50
		MN15	-3.98	0.18	4.32692
		BLYP	2.76	6.92	166.346
		B3LYP	1.73	5.89	141.587
		CAM-B3LYP	0.33	4.49	107.933
		CAM-B3LYP-D3BJ	-3.62	0.54	12.9808
		SVWN	-4.23	0.07	1.68269
		BMK	0.27	4.43	106.49
		LC-wHPBE	0.52	4.68	112.5
		tHCTHhyb	0.8	4.96	119.231
		wPBEhPBE	0.2	4.36	104.808
		PBE	0.22	4.38	105.288
		HCTH	1.1	5.26	126.442
		B2PLYPD3	-1.26	2.9	69.7115
		HF-CBS	2.64	6.8	163.462
		MP2-CBS	-4.94	0.78	18.75
		CCSD(T)-CBS	-4.16	0	0
isobutane with	DA	Method	IE	E - E[CCSD(T)]:	% diff
		B97D3	-4.56	0.14	3.16742
		wB97XD	-4.92	0.5	11.3122
		wB97M-V	-4.38	0.04	0.904977
		M062X	-3.69	0.73	16.5158
		M062X-D3	-4.52	0.1	2.26244
		M06	-3.24	1.18	26.6968
		M06L	-3.37	1.05	23.7557
		MN12SX	-2.77	1.65	37.3303
		MN15	-4.77	0.35	7.91855
		BLYP	2.35	6.77	153.167
		B3LYP	1.3	5.72	129.412
		CAM-B3LYP	-0.09	4.33	97.9638
		CAM-B3LYP-D3BJ	-4.02	0.4	9.04977
		SVWN	-4.63	0.21	4.75113
		BMK	-0.34	4.08	92.3077
		LC-wHPBE	-0.07	4.35	98.4163
		tHCTHhyb	0.27	4.69	106.109
		wPBEhPBE	-0.25	4.17	94.3439
		PBE	-0.23	4.19	94.7964
		HCTH	0.65	5.07	114.706
		B2PLYPD3	-1.88	2.54	57.4661
		HF-CBS	2.1	6.52	147.511
		MP2-CBS	-5.18	0.76	17.1946
		CCSD(T)-CBS	-4.42	0	0
isobutane with	DOPAC	Method	IE	E - E[CCSD(T)]:	% diff
		B97D3	-5.37	0.16	3.07102
		wB97XD	-5.54	0.33	6.33397
		wB97M-V	-5.12	0.09	1.72745
		M062X	-4.45	0.76	14.5873
		M062X-D3	-5.23	0.02	0.383877
		M06	-4.03	1.18	22.6488
		M06L	-4.18	1.03	19.7697
		MN12SX	-3.73	1.48	28.4069
		MN15	-5.46	0.25	4.79846
		BLYP	1.22	6.43	123.417
		B3LYP	0.32	5.53	106.142
		CAM-B3LYP	-0.9	4.31	82.7255
		CAM-B3LYP-D3BJ	-4.65	0.56	10.7486
		SVWN	-5.66	0.45	8.63724
		BMK	-1.2	4.01	76.9674
		LC-wHPBE	-0.92	4.29	82.3417
		tHCTHhyb	-0.79	4.42	84.8369
		wPBEhPBE	-1.41	3.8	72.9367
		PBE	-1.39	3.82	73.3205
		HCTH	-0.42	4.79	91.9386
		B2PLYPD3	-2.51	2.7	51.8234
		HF-CBS	1.33	6.54	125.528
		MP2-CBS	-5.99	0.78	14.9712
		CCSD(T)-CBS	-5.21	0	0
methane thiol with	Catechol	Method	IE	E - E[CCSD(T)]:	% diff
		B97D3	-8.01	0.4	5.25624
		wB97XD	-7.45	0.16	2.1025
		wB97M-V	-7.45	0.16	2.1025
		M062X	-7.65	0.04	0.525624
		M062X-D3	-7.98	0.37	4.86202
		M06	-6.9	0.71	9.32983
		M06L	-6.86	0.75	9.85545
		MN12SX	-5.95	1.66	21.8134
		MN15	-7.8	0.19	2.49671
		BLYP	-2.48	5.13	67.4113
		B3LYP	-3.39	4.22	55.4534
		CAM-B3LYP	-4.69	2.92	38.3706
		CAM-B3LYP-D3BJ	-7.56	0.05	0.65703
		SVWN	-11	3.39	44.5466
		BMK	-4.9	2.71	35.611
		LC-wHPBE	-4.47	3.14	41.2615
		tHCTHhyb	-4.56	3.05	40.0788
		wPBEhPBE	-5.4	2.21	29.0407
		PBE	-5.27	2.34	30.749
		HCTH	-2.86	4.75	62.4179
		B2PLYPD3	-5.02	2.59	34.0342
		HF-CBS	-1.28	6.33	83.18
		MP2-CBS	-8.41	0.8	10.5125
		CCSD(T)-CBS	-7.61	0	0
methane thiol with	DNC	Method	IE	E - E[CCSD(T)]:	% diff
		B97D3	-4.01	0.82	16.9772
		wB97XD	-3.64	1.19	24.6377
		wB97M-V	-4.43	0.4	8.28157
		M062X	-4.23	0.6	12.4224
		M062X-D3	-4.66	0.17	3.51967
		M06	-3.09	1.74	36.0248
		M06L	-3.44	1.39	28.7785
		MN12SX	-3.11	1.72	35.6108
		MN15	-4.52	0.31	6.41822
		BLYP	2.08	6.91	143.064
		B3LYP	0.94	5.77	119.462
		CAM-B3LYP	-0.61	4.22	87.3706
		CAM-B3LYP-D3BJ	-4.09	0.74	15.3209
		SVWN	-5.19	0.36	7.45342
		BMK	-0.96	3.87	80.1242
		LC-wHPBE	-0.49	4.34	89.8551
		tHCTHhyb	0.02	4.85	100.414
		wPBEhPBE	-0.49	4.34	89.8551
		PBE	-0.42	4.41	91.3043
		HCTH	1.01	5.84	120.911
		B2PLYPD3	0.63	5.46	113.043
		HF-CBS	1.79	6.62	137.06
		MP2-CBS	-5.65	0.82	16.9772
		CCSD(T)-CBS	-4.83	0	0
methane thiol with	DA	Method	IE	E - E[CCSD(T)]:	% diff
		B97D3	-16.69	0.97	6.17048
		wB97XD	-15.5	0.22	1.39949
		wB97M-V	-15.4	0.32	2.03562
		M062X	-14.92	0.8	5.08906
		M062X-D3	-15.44	0.28	1.78117
		M06	-14.29	1.43	9.09669
		M06L	-14.79	0.93	5.91603
		MN12SX	-13.15	2.57	16.3486
		MN15	-15.2	0.52	3.30789
		BLYP	-9.28	6.44	40.9669
		B3LYP	-10.36	5.36	34.0967
		CAM-B3LYP	-11.81	3.91	24.8728
		CAM-B3LYP-D3BJ	-16.05	0.33	2.09924
		SVWN	-19.39	3.67	23.3461
		BMK	-11.85	3.87	24.6183
		LC-wHPBE	-11.57	4.15	26.3995
		tHCTHhyb	-11.85	3.87	24.6183
		wPBEhPBE	-12.79	2.93	18.6387
		PBE	-12.66	3.06	19.4656
		HCTH	-10.01	5.71	36.3232
		B2PLYPD3	-12.55	3.17	20.1654
		HF-CBS	-7.25	8.47	53.8804
		MP2-CBS	-16.84	1.12	7.12468
		CCSD(T)-CBS	-15.72	0	0
methane thiol with	DOPAC	Method	IE	E - E[CCSD(T)]:	% diff
		B97D3	-18.31	0.55	2.91622	H+ transfer
		wB97XD	-18.19	0.67	3.55249
		wB97M-V	-18.86	0	0
		M062X	-19.3	0.44	2.33298
		M062X-D3	-19.73	0.87	4.61294
		M06	-18.05	0.81	4.2948
		M06L	-18.2	0.66	3.49947
		MN12SX	-16.95	1.91	10.1273
		MN15	-19.76	0.9	4.772
		BLYP	-9.87	8.99	47.667
		B3LYP	-11.6	7.26	38.4942
		CAM-B3LYP	-14.08	4.78	25.3446
		CAM-B3LYP-D3BJ	-18.83	0.03	0.159067
		SVWN	-23.96	5.1	27.0414
		BMK	-15.11	3.75	19.8834
		LC-wHPBE	-13.78	5.08	26.9353
		tHCTHhyb	-13.23	5.63	29.8515
		wPBEhPBE	-14.42	4.44	23.5419
		PBE	-14.13	4.73	25.0795
		HCTH	-9.57	9.29	49.2577
		B2PLYPD3	-15.06	3.8	20.1485
		HF-CBS	-8.74	10.12	53.6585
		MP2-CBS	-20.62	1.76	9.33192
		CCSD(T)-CBS	-18.86	0	0

## Sheet: S5. CCSD(T)
S5. Complete basis-set extrpolated CCSD(T), MP2 an HF complexation energies for thirty two complexes of catechols and various other compounds.
			Small Basis : cc-pVDZ				cc-pVTZ		cc-pVQZ		CBS				Complexation							No BSSE
			E(HF)	E[CCSD(T)]	Ecorr[CCSD(T)]	Ecorr[MP2]	E(HF)	Ecorr[MP2]	E(HF)	Ecorr[MP2]	HF-CBS	MP2-CBS	MP2corr-CBS	CCSD(T)-CBS	CCSD(T)-CBS	MP2-CBS	HF-CBS					MP2 QZ	CCSD(T) DZ
Mg(EDA)2(H2O)2+ with	Catechol	Total	-1034.14	-1037.05	-2.90164	-2.6743	-1034.37	-3.30561	-1034.43	-3.52526	-1034.47	-1038.16	-3.68555	-1038.38
		Mol 1	-379.845	-381.09	-1.24468	-1.16493	-379.954	-1.44121	-379.983	-1.54115	-380.005	-381.619	-1.61408	-381.698
		Mol 2	-653.928	-655.573	-1.64443	-1.4973	-654.062	-1.85122	-654.094	-1.97289	-654.117	-656.179	-2.06167	-656.326	-226.325	-226.038	-219.894					-228.966	-240.032
														0
Mg(EDA)2(H2O)2+ with	DNC	Total	-1441.1	-1445.13	-4.02236	-3.77864	-1441.45	-4.67282	-1441.54	-4.99198	-1441.6	-1446.83	-5.22488	-1447.07					MP2 structure
		Mol 1	-653.928	-655.572	-1.64417	-1.49709	-654.061	-1.85066	-654.093	-1.97226	-654.116	-656.177	-2.06099	-656.324
		Mol 2	-786.852	-789.21	-2.35826	-2.26284	-787.076	-2.80287	-787.135	-3.003	-787.178	-790.327	-3.14903	-790.423	-203.36	-202.601	-193.277					-205.436	-216.111
														0
Mg(EDA)2(H2O)2+ with	Dopamine	Total	-1167.58	-1170.98	-3.40592	-3.13104	-1167.84	-3.86225	-1167.91	-4.11622	-1167.95	-1172.25	-4.30155	-1172.53					MP2 structure
		Mol 1	-653.929	-655.573	-1.64414	-1.49705	-654.062	-1.85064	-654.094	-1.97223	-654.117	-656.178	-2.06096	-656.326
		Mol 2	-513.417	-515.17	-1.75386	-1.62639	-513.559	-2.00185	-513.596	-2.13565	-513.623	-515.856	-2.23329	-515.984	-138.284	-138.075	-133.489					-140.371	-149.306
														0
Mg(EDA)2(H2O)2+ with	DOPAC	Total	-1260.31	-1263.91	-3.59637	-3.34114	-1260.6	-4.1379	-1260.68	-4.41741	-1260.73	-1265.35	-4.62139	-1265.61					MP2 structure
		Mol 1	-653.907	-655.555	-1.6485	-1.50123	-654.04	-1.85549	-654.071	-1.97713	-654.095	-656.16	-2.0659	-656.308
		Mol 2	-605.793	-607.707	-1.91349	-1.804	-605.975	-2.24553	-606.026	-2.40693	-606.063	-608.588	-2.52472	-608.697	-377.868	-378.831	-359.522					-384.498	-403.794
														0
Methyl amine with	Catechol	Total	-475.68	-477.293	-1.61319	-1.49075	-475.811	-1.84141	-475.843	-1.96515	-475.867	-477.922	-2.05544	-478.045
		Mol 1	-380.446	-381.685	-1.23881	-1.15453	-380.55	-1.4256	-380.576	-1.52277	-380.595	-382.189	-1.59368	-382.273
		Mol 2	-95.2207	-95.5866	-0.365879	-0.326512	-95.2516	-0.405302	-95.259	-0.432023	-95.2644	-95.7159	-0.451523	-95.7553	-10.1017	-10.868	-4.4402					-11.5555	-13.5311
														0
Methyl amine with	DNC	Total	-882.632	-885.361	-2.72845	-2.58885	-882.882	-3.20181	-882.945	-3.42543	-882.991	-886.579	-3.58861	-886.719
		Mol 1	-787.39	-789.745	-2.35456	-2.25284	-787.613	-2.78572	-787.67	-2.98261	-787.711	-790.838	-3.12628	-790.939
		Mol 2	-95.2208	-95.5865	-0.365606	-0.326295	-95.2519	-0.405167	-95.2593	-0.431907	-95.2647	-95.7161	-0.45142	-95.7554	-15.0357	-15.9376	-9.09454					-16.6049	-18.475
														0
Methyl amine with	Dopamine	Total	-609.16	-611.278	-2.1183	-1.94847	-609.327	-2.39836	-609.367	-2.55633	-609.397	-612.068	-2.67161	-612.238
		Mol 1	-513.92	-515.663	-1.74331	-1.61141	-514.06	-1.98175	-514.094	-2.11316	-514.119	-516.328	-2.20906	-516.46
		Mol 2	-95.2207	-95.5867	-0.366001	-0.326604	-95.2515	-0.405388	-95.2589	-0.432101	-95.2643	-95.7159	-0.451594	-95.7553	-14.2288	-15.1467	-8.26858					-15.8209	-17.6452
														0
Methyl amine with	DOPAC	Total	-701.773	-704.051	-2.27812	-2.12499	-701.973	-2.63994	-702.025	-2.82419	-702.063	-705.021	-2.95864	-705.174
		Mol 1	-606.541	-608.443	-1.90276	-1.78754	-606.714	-2.22233	-606.759	-2.37998	-606.792	-609.287	-2.49502	-609.403
		Mol 2	-95.2206	-95.5866	-0.365994	-0.326601	-95.2515	-0.405354	-95.2589	-0.432068	-95.2643	-95.7158	-0.451561	-95.7552	-10.5061	-11.4335	-3.8636					-12.0093	-13.2047
														0
benzene with	Catechol	Total	-611.165	-613.281	-2.11656	-1.95949	-611.321	-2.39954	-611.36	-2.55543	-611.389	-614.058	-2.66919	-614.215
		Mol 1	-380.447	-381.686	-1.23934	-1.15479	-380.55	-1.42591	-380.576	-1.52295	-380.595	-382.189	-1.59377	-382.273
		Mol 2	-230.719	-231.583	-0.863234	-0.786936	-230.775	-0.952824	-230.789	-1.01152	-230.799	-231.854	-1.05434	-231.93	-7.35208	-9.72386	3.50196		*MP2 structure			-10.1195	-7.83333
														0
benzene with	DNC	Total	-1018.14	-1021.36	-3.22396	-3.04937	-1018.41	-3.75376	-1018.48	-4.00993	-1018.53	-1022.73	-4.19686	-1022.9
		Mol 1	-787.418	-789.765	-2.34702	-2.24444	-787.641	-2.77811	-787.698	-2.97507	-787.739	-790.858	-3.11879	-790.961
		Mol 2	-230.72	-231.583	-0.863098	-0.786833	-230.775	-0.952748	-230.789	-1.01146	-230.799	-231.854	-1.0543	-231.93	-8.71144	-11.3835	3.53319					-11.7139	-8.17885
														0
benzene with	Dopamine	Total	-744.637	-747.26	-2.62313	-2.41958	-744.83	-2.95985	-744.877	-3.15018	-744.912	-748.201	-3.28907	-748.405
		Mol 1	-513.925	-515.668	-1.74292	-1.61112	-514.065	-1.98171	-514.099	-2.11308	-514.124	-516.333	-2.20894	-516.465
		Mol 2	-230.72	-231.583	-0.863067	-0.786808	-230.775	-0.952739	-230.789	-1.01145	-230.799	-231.854	-1.05429	-231.93	-6.01995	-8.85349	7.36255					-9.15294	-5.99755
														0
benzene with	DOPAC	Total	-837.267	-840.049	-2.78212	-2.59499	-837.492	-3.19947	-837.55	-3.41615	-837.592	-841.166	-3.57427	-841.353
		Mol 1	-606.536	-608.437	-1.90128	-1.78609	-606.711	-2.2213	-606.757	-2.37918	-606.79	-609.285	-2.49439	-609.4
		Mol 2	-230.718	-231.582	-0.86352	-0.78719	-230.774	-0.953041	-230.788	-1.01173	-230.798	-231.853	-1.05456	-231.929	-15.4158	-18.1729	-2.2818					-19.0397	-18.5089
														0
indole with	Catechol	Total	-741.948	-744.508	-2.55979	-2.38029	-742.136	-2.91125	-742.183	-3.09998	-742.218	-745.455	-3.2377	-745.635
		Mol 1	-361.495	-362.803	-1.30805	-1.20973	-361.582	-1.46687	-361.604	-1.55854	-361.621	-363.246	-1.62543	-363.345
		Mol 2	-380.448	-381.686	-1.23868	-1.15414	-380.551	-1.42528	-380.577	-1.52235	-380.596	-382.189	-1.59318	-382.274	-10.161	-12.265	-0.287798					-12.8311	-11.633
														0
indole with	DNC	Total	-1148.9	-1152.59	-3.69318	-3.5027	-1149.2	-4.30119	-1149.28	-4.59036	-1149.33	-1154.13	-4.80137	-1154.33					*MP2 structure
		Mol 1	-361.494	-362.803	-1.30888	-1.21092	-361.581	-1.46802	-361.603	-1.55968	-361.62	-363.246	-1.62656	-363.344
		Mol 2	-787.41	-789.765	-2.35535	-2.2535	-787.632	-2.78679	-787.689	-2.98354	-787.73	-790.857	-3.12712	-790.959	-13.7082	-19.5597	10.3659					-20.205	-13.8352
														0
indole with	Dopamine	Total	-875.442	-878.506	-3.06382	-2.83683	-875.667	-3.46737	-875.724	-3.69065	-875.765	-879.619	-3.85359	-879.846					*File deleted
		Mol 1	-513.924	-515.666	-1.74261	-1.61068	-514.063	-1.98115	-514.098	-2.11254	-514.123	-516.331	-2.20841	-516.463
		Mol 2	-361.494	-362.803	-1.309	-1.21054	-361.581	-1.46748	-361.603	-1.55909	-361.62	-363.246	-1.62595	-363.344	-24.1047	-26.2334	-14.1635					-26.3496	-23.1511
														0
indole with	DOPAC	Total	-968.043	-971.278	-3.23551	-3.02712	-968.297	-3.72404	-968.363	-3.97338	-968.411	-972.566	-4.15534	-972.775
		Mol 1	-606.538	-608.441	-1.90302	-1.78811	-606.712	-2.22301	-606.758	-2.38071	-606.791	-609.287	-2.49579	-609.402
		Mol 2	-361.493	-362.801	-1.30857	-1.20972	-361.579	-1.46679	-361.602	-1.55841	-361.619	-363.244	-1.62527	-363.343	-18.7762	-22.1418	-0.63542					-23.3612	-22.4721
														0
Zn(EDA)2(H2O)2+ with	Catechol	Total	-897.968	-901.036	-3.06865	-2.85667	-898.194	-3.50476	-898.254	-3.74082	-898.298	-902.211	-3.91308	-902.423
		Mol 1	-517.765	-519.568	-1.80294	-1.67029	-517.895	-2.03588	-517.93	-2.16988	-517.955	-520.223	-2.26767	-520.355
		Mol 2	-379.843	-381.088	-1.24546	-1.16554	-379.951	-1.44183	-379.981	-1.5418	-380.002	-381.617	-1.61475	-381.697	-232.9	-233.266	-214.029					-234.132	-238.854
														0
Zn(EDA)2(H2O)2+ with	DNC	Total	-1304.93	-1309.11	-4.18411	-3.95483	-1305.27	-4.86501	-1305.36	-5.20068	-1305.43	-1310.88	-5.44563	-1311.1
		Mol 1	-517.767	-519.57	-1.80264	-1.67005	-517.898	-2.03581	-517.932	-2.17026	-517.958	-520.226	-2.26837	-520.359
		Mol 2	-786.852	-789.21	-2.35856	-2.26314	-787.076	-2.80314	-787.135	-3.00325	-787.178	-790.327	-3.14927	-790.422	-202.945	-202.156	-184.592					-203.14	-209.187
														0
Zn(EDA)2(H2O)2+ with	Dopamine	Total	-1031.4	-1034.97	-3.56782	-3.30738	-1031.66	-4.05458	-1031.73	-4.32483	-1031.78	-1036.3	-4.52204	-1036.56
		Mol 1	-517.769	-519.571	-1.8028	-1.6702	-517.899	-2.03591	-517.934	-2.1704	-517.959	-520.228	-2.26855	-520.36
		Mol 2	-513.416	-515.17	-1.754	-1.62651	-513.559	-2.00193	-513.596	-2.13572	-513.623	-515.856	-2.23335	-515.983	-137.139	-136.92	-124.285					-137.501	-142.069
														0
Zn(EDA)2(H2O)2+ with	DOPAC	Total	-1124.14	-1127.9	-3.75711	-3.51614	-1124.43	-4.3287	-1124.51	-4.6252	-1124.57	-1129.41	-4.84156	-1129.65
		Mol 1	-517.746	-519.552	-1.806	-1.67333	-517.876	-2.0387	-517.911	-2.17208	-517.936	-520.206	-2.26941	-520.338
		Mol 2	-605.793	-607.706	-1.91351	-1.80398	-605.975	-2.24551	-606.026	-2.40693	-606.063	-608.588	-2.52471	-608.697	-384.269	-385.041	-355.272		abominus			-388.013	-400.711
														0
Methanol with	Catechol	Total	-495.511	-497.128	-1.61701	-1.50086	-495.65	-1.8623	-495.685	-1.99051	-495.71	-497.794	-2.08407	-497.91
		Mol 1	-380.449	-381.688	-1.23917	-1.15497	-380.552	-1.42612	-380.578	-1.52325	-380.597	-382.191	-1.59413	-382.276
		Mol 2	-115.048	-115.421	-0.372218	-0.339371	-115.088	-0.428988	-115.097	-0.46028	-115.104	-115.587	-0.483114	-115.62	-8.97383	-9.53758	-5.25419					-10.1229	-12.2348
														0
Methanol with	DNC	Total	-902.472	-905.195	-2.7227	-2.58837	-902.731	-3.21216	-902.796	-3.44038	-902.843	-906.45	-3.60691	-906.585
		Mol 1	-787.404	-789.75	-2.34644	-2.24407	-787.627	-2.77748	-787.683	-2.97451	-787.725	-790.843	-3.11829	-790.946
		Mol 2	-115.048	-115.42	-0.372132	-0.339284	-115.088	-0.428933	-115.097	-0.460237	-115.104	-115.587	-0.483081	-115.62	-11.8599	-12.4159	-8.93825					-12.9909	-15.4235
														0
Methanol with	Dopamine	Total	-628.995	-631.115	-2.12084	-1.95703	-629.17	-2.41762	-629.213	-2.58007	-629.244	-631.942	-2.69862	-632.106
		Mol 1	-513.926	-515.669	-1.74315	-1.61122	-514.065	-1.98168	-514.1	-2.11307	-514.125	-516.334	-2.20894	-516.466
		Mol 2	-115.048	-115.42	-0.372296	-0.339438	-115.088	-0.429084	-115.097	-0.460381	-115.104	-115.587	-0.483219	-115.62	-12.7909	-13.3989	-9.34447					-14.0119	-16.3768
														0
Methanol with	DOPAC	Total	-721.624	-723.913	-2.28902	-2.14287	-721.83	-2.66866	-721.883	-2.85715	-721.922	-724.916	-2.9947	-725.063
		Mol 1	-606.539	-608.443	-1.90379	-1.78903	-606.712	-2.22419	-606.758	-2.38193	-606.791	-609.288	-2.49704	-609.403
		Mol 2	-115.045	-115.419	-0.373939	-0.341052	-115.084	-0.43051	-115.094	-0.461711	-115.1	-115.585	-0.48448	-115.618	-26.3151	-27.2581	-18.9885					-28.4203	-32.348
														0
isobutane with	Catechol	Total	-537.755	-539.675	-1.91987	-1.75612	-537.902	-2.15809	-537.938	-2.29877	-537.964	-540.366	-2.40142	-540.53
		Mol 1	-157.31	-157.982	-0.672818	-0.592001	-157.354	-0.721486	-157.364	-0.764938	-157.371	-158.168	-0.796646	-158.249
		Mol 2	-380.449	-381.688	-1.23906	-1.15487	-380.552	-1.42599	-380.579	-1.52312	-380.598	-382.192	-1.594	-382.276	-3.15491	-3.94274	2.81795					-4.01976	-2.97729
														0
isobutane with	DNC	Total	-944.726	-947.756	-3.02967	-2.84731	-944.991	-3.5116	-945.057	-3.75207	-945.106	-949.033	-3.92754	-949.215
		Mol 1	-787.418	-789.765	-2.34719	-2.24462	-787.641	-2.77819	-787.698	-2.97514	-787.739	-790.858	-3.11886	-790.961
		Mol 2	-157.309	-157.983	-0.673295	-0.592269	-157.353	-0.721524	-157.363	-0.764931	-157.371	-158.167	-0.796606	-158.248	-4.15502	-4.935	2.64375					-5.11741	-4.88755
														0
isobutane with	Dopamine	Total	-671.239	-673.666	-2.42711	-2.21619	-671.422	-2.71801	-671.466	-2.89287	-671.498	-674.519	-3.02047	-674.73
		Mol 1	-513.932	-515.677	-1.74505	-1.61396	-514.072	-1.98498	-514.106	-2.11637	-514.131	-516.343	-2.21225	-516.474
		Mol 2	-157.309	-157.983	-0.673331	-0.592296	-157.353	-0.721537	-157.363	-0.764945	-157.37	-158.167	-0.796621	-158.248	-4.42281	-5.18	2.09616					-5.26133	-4.05249
														0
isobutane with	DOPAC	Total	-763.848	-766.433	-2.58494	-2.39015	-764.064	-2.95564	-764.12	-3.15673	-764.16	-767.463	-3.30347	-767.658
		Mol 1	-606.539	-608.442	-1.90271	-1.78771	-606.713	-2.22248	-606.758	-2.38012	-606.792	-609.287	-2.49516	-609.402
		Mol 2	-157.309	-157.983	-0.673335	-0.592304	-157.353	-0.72155	-157.363	-0.764962	-157.37	-158.167	-0.796641	-158.248	-5.2093	-5.9926	1.33047					-6.13317	-5.13474
														0
methane thiol with	Catechol	Total	-818.179	-819.756	-1.57721	-1.45033	-818.31	-1.80025	-818.342	-1.92415	-818.366	-820.38	-2.01456	-820.507
		Mol 1	-380.448	-381.686	-1.23881	-1.15427	-380.551	-1.42541	-380.577	-1.52248	-380.596	-382.189	-1.59331	-382.274
		Mol 2	-437.725	-438.055	-0.330245	-0.286622	-437.755	-0.363813	-437.763	-0.390444	-437.768	-438.178	-0.409878	-438.221	-7.60683	-8.41416	-1.27538					-8.73249	-8.95782
														0
methane thiol with	DNC	Total	-1225.14	-1227.83	-2.68503	-2.54014	-1225.39	-3.15306	-1225.46	-3.37699	-1225.5	-1229.04	-3.5404	-1229.19
		Mol 1	-787.418	-789.765	-2.34697	-2.24436	-787.641	-2.77801	-787.698	-2.97496	-787.739	-790.858	-3.11868	-790.961
		Mol 2	-437.725	-438.055	-0.330216	-0.286617	-437.755	-0.363794	-437.763	-0.390424	-437.768	-438.178	-0.409856	-438.221	-4.82979	-5.65193	1.79129					-5.93811	-5.58696
														0
methane thiol with	Dopamine	Total	-951.668	-953.752	-2.08412	-1.91083	-951.835	-2.36164	-951.877	-2.52022	-951.907	-954.542	-2.63595	-954.716
		Mol 1	-513.928	-515.672	-1.74413	-1.61267	-514.068	-1.98362	-514.102	-2.11501	-514.127	-516.338	-2.21089	-516.469
		Mol 2	-437.725	-438.055	-0.330096	-0.286471	-437.755	-0.363689	-437.762	-0.390335	-437.768	-438.178	-0.40978	-438.221	-15.7194	-16.8441	-7.25424					-16.898	-15.6277
														0
methane thiol with	DOPAC	Total	-1044.28	-1046.52	-2.24623	-2.09021	-1044.48	-2.60556	-1044.53	-2.79061	-1044.56	-1047.49	-2.92564	-1047.65
		Mol 1	-606.532	-608.435	-1.90263	-1.78758	-606.707	-2.22291	-606.752	-2.38081	-606.786	-609.282	-2.49604	-609.397
		Mol 2	-437.722	-438.053	-0.330992	-0.2872	-437.752	-0.364508	-437.759	-0.391193	-437.765	-438.175	-0.410666	-438.219	-18.8552	-20.6178	-8.73685					-21.2926	-22.4365

## Sheet: S6. DFT Summary
S6. Average complexation energies for all DFT methods across each different type of complex and across all complexes.
	average |E - E[CCSD(T)]|
Method	Ionic/metal	H-bond	p-stack	other	total
B97D3	13.575	0.65375	0.77375	0.4125	3.85375
wB97XD	5.3775	0.11625	0.88875	0.4275	1.7025
wB97M-V	4.01079	0.124637	0.371763	0.155	1.16555
M06L	5.6775	0.73875	2.4575	1.0275	2.47531
M06	6.64875	0.8775	2.8925	1.2175	2.90906
M062X	3.98875	0.2625	0.54375	0.62625	1.35531
M062X-D3	3.96625	0.44	0.48375	0.27	1.29
MN12SX	7.34452	1.9175	3.00375	1.785	3.51269
MN15	3.4975	0.65875	0.55	0.3775	1.27094
BLYP	26.755	3.80125	13.745	6.685	12.7466
B3LYP	18.4087	2.635	11.5425	5.58875	9.54375
CAM-B3LYP	11.4475	1.05	8.6975	4.08875	6.32094
CAM-B3LYP-D3BJ	4.5325	0.7525	1.54625	0.39	1.80531
PBE	20.1925	1.3575	8.78125	3.80125	8.53313
wPBEhPBE	19.2175	1.16625	8.54125	3.71125	8.15906
LC-wHPBE	11.66	2.135	8.13875	4.21375	6.53688
HCTH	29.6325	4.15125	13.5175	5.665	13.2416
tHCTHhyb	16.765	1.875	9.32625	4.42625	8.09812
BMK	9.23125	1.9225	6.525	3.76125	5.36
SVWN	3.4875	5.805	1.51375	1.7375	3.13594
B2PLYPD3	8.8625	1.7525	6.2575	3.21	5.02062
HF-CBS	14.8587	5.205	13.955	7.17125	10.2975
MP2-CBS	0.55125	0.77125	3.00875	0.95125	1.32063
CCSD(T)-CBS	0	0	0	0	0

## Sheet: S7. Structural info
S7. Structural Information for some of the complexes studied here, calculated by CCSD/cc-pVDZ unless noted. Bond lengths in Å. M = Metal, X = O or N.
		M2+··O-	OH···X	OH···X
Mg(EDA)2(H2O)2+ with	Catechol	2
	DNC	1.98
	Dopamine	1.98
	DOPAC	2.02
Zn(EDA)2(H2O)2+ with	Catechol	2
	DNC	2.03
	Dopamine	2.04
	DOPAC	2.03
Methyl amine with	Catechol		1.81
	DNC		1.64
	Dopamine		1.72
	DOPAC		1.9
Methanol with	Catechol		1.8
	DNC		1.74
	Dopamine		1.73
	DOPAC		1.83	1.66

## Sheet: S8. EmpiricalDispersion
S8. A comparison of empirical dispersion methods with the B3LYP and CAM-B3LYP functionals, calculated with the aug-cc-pVTZ basis set. Energies in kcal/mol.
		CCSD(T)/CBS	B3LYP-D3	D	B3LYP-B3BJ	D	CAM-B3LYP-D3	D	CAM-B3LYP-D3BJ	D			average |E - E[CCSD(T)]|
Mg(EDA)2(H2O)2+ with	Catechol	-226.325	-225.14	1.18532	-225.28	1.04532	-227.44	1.11468	-226.94	0.614679		Method	Ionic/metal	H-bond	p-stack	other	total		Only Mg
	DNC	-203.36	-199.9	3.45956	-199.91	3.44956	-203.11	0.24956	-202.36	0.99956		B3LYP-D3	6.53881	0.591002	1.14498	0.267557	2.13559		2.30692
	Dopamine	-138.284	-136.54	1.74435	-136.48	1.80435	-140.5	2.21565	-139.83	1.54565		B3LYP-D3BJ	6.56753	0.359752	0.724978	0.351307	2.00089		2.21184
	DOPAC	-377.868	-375.03	2.83844	-375.32	2.54815	-379.15	1.28185	-378.26	0.391853		CAM-B3LYP-D3	4.18057	1.206	1.50998	0.350057	1.81165		1.21544
Zn(EDA)2(H2O)2+ with	Catechol	-232.9	-222.56	10.3396	-222.44	10.4596	-225.86	7.03957	-224.71	8.18957		CAM-B3LYP-D3BJ	4.52807	0.753502	1.54615	0.389302	1.80426		0.887935
	DNC	-202.945	-191.83	11.1153	-191.44	11.5053	-195.52	7.42525	-194.46	8.48525
	Dopamine	-137.139	-128.08	9.05906	-127.75	9.38906	-132.53	4.60906	-131.63	5.50906
	DOPAC	-384.269	-371.7	12.569	-371.93	12.339	-374.76	9.50896	-373.78	10.489
Methyl amine with	Catechol	-10.1017	-10.7	0.598329	-10.37	0.268329	-11.08	0.978329	-10.57	0.468329
	DNC	-15.0357	-16.1	1.06428	-15.86	0.824284	-16.54	1.50428	-16.07	1.03428				-1267.59
	Dopamine	-14.2288	-14.98	0.751204	-14.75	0.521204	-15.29	1.0612	-14.86	0.631204				-657.418
	DOPAC	-10.5061	-10.84	0.333875	-10.67	0.163875	-11.27	0.763875	-10.79	0.283875				-609.578
Methanol with	Catechol	-8.97383	-9.3	0.326166	-9.11	0.136166	-9.91	0.936166	-9.55	0.576166				-375.03
	DNC	-11.8599	-12.59	0.730142	-12.39	0.530142	-13.27	1.41014	-12.94	1.08014
	Dopamine	-12.7909	-13.3	0.509123	-13.12	0.329123	-13.91	1.11912	-13.61	0.819123
	DOPAC	-26.3151	-26.73	0.41489	-26.42	0.10489	-28.19	1.87489	-27.45	1.13489
Benzene with	Catechol	-7.35208	-6.67	0.682082	-7.01	0.342082	-6.45	0.902082	-6.26	1.09208
	DNC	-8.71144	-7.31	1.40144	-7.88	0.831436	-6.79	1.92144	-7.21	1.50144
	Dopamine	-6.01995	-5.04	0.979951	-5.67	0.349951	-4.4	1.61995	-4.67	1.34995
	DOPAC	-15.4158	-14.61	0.805772	-14.87	0.545772	-14.42	0.995772	-14.33	1.08577
Indole with	Catechol	-10.161	-9.88	0.280956	-9.85	0.310956	-9.53	0.630956	-9.28	0.880956
	DNC	-13.7082	-10.48	3.22816	-11.89	1.81816	-9.56	4.14816	-9.73	3.97816
	Dopamine	-24.1047	-24.19	0.0852941	-24.27	0.165294	-24.14	0.0352941	-23.77	0.334706
	DOPAC	-18.7762	-17.08	1.69617	-17.34	1.43617	-16.95	1.82617	-16.63	2.14617
Isobutane with	Catechol	-3.15491	-3	0.154907	-2.96	0.194907	-2.82	0.334907	-2.68	0.474907
	DNC	-4.15502	-4.05	0.105019	-3.84	0.315019	-3.82	0.335019	-3.62	0.535019
	Dopamine	-4.42281	-4.35	0.0728075	-4.31	0.112807	-4.12	0.302807	-4.02	0.402807
	DOPAC	-5.2093	-5.02	0.189298	-4.98	0.229298	-4.72	0.489298	-4.65	0.559298
Methane Thiol with	Catechol	-7.60683	-7.88	0.273172	-7.91	0.303172	-7.81	0.203172	-7.56	0.0468278
	DNC	-4.82979	-4.2	0.629789	-4.27	0.559789	-4.2	0.629789	-4.09	0.739789
	Dopamine	-15.7194	-16.27	0.550614	-16.61	0.890614	-15.9	0.180614	-16.05	0.330614
	DOPAC	-18.8552	-19.02	0.164848	-19.06	0.204848	-19.18	0.324848	-18.83	0.0251517
	Average			2.13559		2.00089		1.81165		1.80426
